# Supplementary material for: Heavy Metals in Soil around a Typical Antimony Mine Area of China: Pollution Characteristics, Land Cover Influence and Source Identification
Source: Int J Environ Res Public Health. 2023 Jan 25;20(3):2177. doi: 10.3390/ijerph20032177 (PMC9915987; doi:10.3390/ijerph20032177)
Supplement: Supplementary file 1 [file ijerph-20-02177-s001.zip]

Archive with 1 entries (1 files):
- ijerph-2144386-supplementary.pdf
